# Supplementary material for: A Small Set of Nuclear Markers for Reliable Differentiation of the Two Closely Related Oak Species Quercus Robur and Q. Petraea
Source: Plants (Basel). 2023 Jan 26;12(3):566. doi: 10.3390/plants12030566 (PMC9919172; doi:10.3390/plants12030566)
Supplement: Supplementary file 1 [file plants-12-00566-s001.zip]

Archive with 1 entries (1 files):
- plants-2142151-supplementary.xlsx
