# Supplementary material for: A Small Set of Nuclear Markers for Reliable Differentiation of the Two Closely Related Oak Species Quercus Robur and Q. Petraea
Source: Plants (Basel). 2023 Jan 26;12(3):566. doi: 10.3390/plants12030566 (PMC9919172; doi:10.3390/plants12030566)
Supplement: Supplementary file 1 [file plants-12-00566-s001.zip › plants-2142151-supplementary.xlsx]

## Sheet: Table_S1
Q. petraea samples used for next generation pool sequencing
thuenen_ID	species	country	region	population	sampling_date	arrival_date	sample_type	tissue_types	collector	latitude	longitude
QUPET_3_1	Quercus petraea	Russia	Caucasus	BLT	2014-10-01	2015-01-06	tissue	leaf	Yulai Yanbaev	42.9015	44.6179
QUPET_11_1	Quercus petraea	Russia	Caucasus	BLT	2014-10-01	2015-01-06	tissue	leaf	Yulai Yanbaev	42.9015	44.6179
QUPET_46_1	Quercus petraea	Ukraine	Crimea	Rb	2014-10-01	2015-01-06	tissue	leaf	Yulai Yanbaev	44.7847	34.5212
QUPET_141_1	Quercus petraea	Ukraine	Crimea	Fr	2014-10-01	2015-01-06	tissue	leaf	Yulai Yanbaev	44.4261	33.9173
QUPET_317_1	Quercus petraea	Germany	North Rhine-Westphalia	MST	2005-05-12	2005-05-13	tissue	leaf	Hilke Schroeder	51.906404	7.751286
QUPET_328_1	Quercus petraea	Germany	Schleswig-Holstein	BD	2006-08-15	2006-08-16	tissue	leaf	Jutta Buschbom	53.705114	10.658889

## Sheet: Table_S2
Q. petraea and Q. robur samples used for validation and (partly) as references
												QP_miSeq14a	QP_miSeq14a	QP_miSeq32	QP_miSeq36	QP_miSeq38	QP_miSeq38
thuenen_ID	species	country	region	population	sampling_date	arrival_date	sample_type	tissue_types	collector	latitude	longitude	SNP1	SNP2	InDel	SNP	SNP1	SNP2
QUPET_316_1	Quercus petraea	Germany	North Rhine-Westphalia	MST	2005-05-12	2005-05-13	tissue	leaf	Hilke Schroeder	51.906404	7.751286	CC	TT	193	CC	AA	CC
QUPET_317_1	Quercus petraea	Germany	North Rhine-Westphalia	MST	2005-05-12	2005-05-13	tissue	leaf	Hilke Schroeder	51.906404	7.751286	CT	TC	193	CC	AA	CC
QUPET_318_1	Quercus petraea	Germany	North Rhine-Westphalia	MST	2005-05-12	2005-05-13	tissue	leaf	Hilke Schroeder	51.906404	7.751286	CC	TT	193	CT	AA	CC
QUPET_319_1	Quercus petraea	Germany	North Rhine-Westphalia	MST	2005-05-12	2005-05-13	tissue	leaf	Hilke Schroeder	51.906404	7.751286	CC	TT	193	CC	AA	CC
QUPET_340_1	Quercus petraea	Germany	Brandenburg	Fuenfeichen		2016-11-28	tissue	leaf	Mirko Liesebach	52.17065	14.474217	CT	TC	193	CC	AA	CC
QUPET_341_1	Quercus petraea	Germany	Brandenburg	Fuenfeichen		2016-11-28	tissue	leaf	Mirko Liesebach	52.170317	14.4749	CC	TT	193	CC	AA	CC
QUPET_343_1	Quercus petraea	Germany	Brandenburg	Fuenfeichen		2016-11-28	tissue	leaf	Mirko Liesebach	52.17005	14.474733	CT	TC	193	CC	AA	CC
QUPET_345_1	Quercus petraea	Germany	Brandenburg	Fuenfeichen		2016-11-28	tissue	leaf	Mirko Liesebach	52.169683	14.475	CC	TT	193	CC	AA	CC
QUPET_354_1	Quercus petraea	Germany	Brandenburg	Fuenfeichen		2016-11-28	tissue	leaf	Mirko Liesebach	52.1701	14.476	CT	TC	193	CC	AA	CC
QUPET_355_1	Quercus petraea	Germany	Brandenburg	Fuenfeichen		2016-11-28	tissue	leaf	Mirko Liesebach	52.1706	14.476683	CT	TC	193	CT	AA	CC
QUPET_362_1	Quercus petraea	Germany	Brandenburg	Fuenfeichen		2016-11-28	tissue	leaf	Mirko Liesebach	52.170383	14.475817	CC	TT	193	CT	AA	CC
QUPET_363_1	Quercus petraea	Germany	Brandenburg	Fuenfeichen		2016-11-28	tissue	leaf	Mirko Liesebach	52.1703	14.47535	CC	TT	193	CC	AA	CC
QUPET_267_1	Quercus petraea	Russian Federation	Caucasus, Dagestan	CHR	2014-12-01	2015-01-06	tissue	buds	Yulai Yanbaev	42.9321	46.8537	CT	TC	188/193	CC	AA	CC
QUPET_272_1	Quercus petraea	Russian Federation	Caucasus, Dagestan	CHR	2014-12-01	2015-01-06	tissue	buds	Yulai Yanbaev	42.9321	46.8537	CC	TT	188	CC	AA	CC
QUPET_277_1	Quercus petraea	Russian Federation	Caucasus, Dagestan	CHR	2014-12-01	2015-01-06	tissue	buds	Yulai Yanbaev	42.9321	46.8537	CC	TT	188	CC	AA	CC
QUPET_284_1	Quercus petraea	Russian Federation	Caucasus, Dagestan	CHR	2014-12-01	2015-01-06	tissue	buds	Yulai Yanbaev	42.9321	46.8537	CC	TT	188	CC	AA	CC
QUPET_291_1	Quercus petraea	Russian Federation	Caucasus, Dagestan	CHR	2014-12-01	2015-01-06	tissue	buds	Yulai Yanbaev	42.9321	46.8537	CC	TT	188	CC	AA	CC
QUPET_5_1	Quercus petraea	Russian Federation	Caucasus, North Ossetiya	BLT	2014-10-01	2015-01-06	tissue	leaf	Yulai Yanbaev	42.9015	44.6179			188/193
QUPET_8_1	Quercus petraea	Russian Federation	Caucasus, North Ossetiya	BLT	2014-10-01	2015-01-06	tissue	leaf	Yulai Yanbaev	42.9015	44.6179			188
QUPET_9_1	Quercus petraea	Russian Federation	Caucasus, North Ossetiya	BLT	2014-10-01	2015-01-06	tissue	leaf	Yulai Yanbaev	42.9015	44.6179			188
QUPET_11_1	Quercus petraea	Russian Federation	Caucasus, North Ossetiya	BLT	2014-10-01	2015-01-06	tissue	leaf	Yulai Yanbaev	42.9015	44.6179			188
QUPET_12_1	Quercus petraea	Russian Federation	Caucasus, North Ossetiya	BLT	2014-10-01	2015-01-06	tissue	leaf	Yulai Yanbaev	42.9015	44.6179	CC	TT	188	CC	GA	AC
QUPET_13_1	Quercus petraea	Russian Federation	Caucasus, North Ossetiya	BLT	2014-10-01	2015-01-06	tissue	leaf	Yulai Yanbaev	42.9015	44.6179			188
QUPET_18_1	Quercus petraea	Russian Federation	Caucasus, North Ossetiya	BLT	2014-10-01	2015-01-06	tissue	leaf	Yulai Yanbaev	42.9015	44.6179	CC	TT	188/193	CC	GA	AC
QUPET_30_1	Quercus petraea	Ukraine	Crimea	RB	2014-10-01	2015-01-06	tissue	leaf	Yulai Yanbaev	44.7847	34.5212	CC	TT	193	CC	AA	CC
QUPET_38_1	Quercus petraea	Ukraine	Crimea	RB	2014-10-01	2015-01-06	tissue	leaf	Yulai Yanbaev	44.7847	34.5212	CC	TT	193	CT	AA	CC
QUPET_49_1	Quercus petraea	Ukraine	Crimea	RB	2014-10-01	2015-01-06	tissue	leaf	Yulai Yanbaev	44.7847	34.5212	CC	TT	193	CC	AA	CC
QUPET_54_1	Quercus petraea	Ukraine	Crimea	RB	2014-10-01	2015-01-06	tissue	leaf	Yulai Yanbaev	44.7847	34.5212	CT	TC	193	TT	AA	CC
QUPET_61_1	Quercus petraea	Ukraine	Crimea	YL	2014-10-01	2015-01-06	tissue	leaf	Yulai Yanbaev	44.4644	34.0673	CC	TT	193	CC	AA	CC
QUPET_67_1	Quercus petraea	Ukraine	Crimea	YL	2014-10-01	2015-01-06	tissue	leaf	Yulai Yanbaev	44.4644	34.0673	CC	TT	193	CC	AA	CC
QUPET_78_1	Quercus petraea	Ukraine	Crimea	YL	2014-10-01	2015-01-06	tissue	leaf	Yulai Yanbaev	44.4644	34.0673			193
QUPET_85_1	Quercus petraea	Ukraine	Crimea	YL	2014-10-01	2015-01-06	tissue	leaf	Yulai Yanbaev	44.4644	34.0673	CC	TT	193	CT	AA	CC
QUPET_89_1	Quercus petraea	Ukraine	Crimea	Ss	2014-10-01	2015-01-06	tissue	leaf	Yulai Yanbaev	44.9303	34.9472	CC	TT	188/193	TT	AA	CC
QUPET_97_1	Quercus petraea	Ukraine	Crimea	Ss	2014-10-01	2015-01-06	tissue	leaf	Yulai Yanbaev	44.9303	34.9472	CC	TT
QUPET_99_1	Quercus petraea	Ukraine	Crimea	Ss	2014-10-01	2015-01-06	tissue	leaf	Yulai Yanbaev	44.9303	34.9472			188/193
QUPET_100_1	Quercus petraea	Ukraine	Crimea	Ss	2014-10-01	2015-01-06	tissue	leaf	Yulai Yanbaev	44.9303	34.9472			193
QUPET_101_1	Quercus petraea	Ukraine	Crimea	Ss	2014-10-01	2015-01-06	tissue	leaf	Yulai Yanbaev	44.9303	34.9472			188/193
QUPET_103_1	Quercus petraea	Ukraine	Crimea	Ss	2014-10-01	2015-01-06	tissue	leaf	Yulai Yanbaev	44.9303	34.9472			188
QUPET_104_1	Quercus petraea	Ukraine	Crimea	Ss	2014-10-01	2015-01-06	tissue	leaf	Yulai Yanbaev	44.9303	34.9472			188/193
QUPET_106_1	Quercus petraea	Ukraine	Crimea	Ss	2014-10-01	2015-01-06	tissue	leaf	Yulai Yanbaev	44.9303	34.9472			188/193
QUPET_112_1	Quercus petraea	Ukraine	Crimea	Ss	2014-10-01	2015-01-06	tissue	leaf	Yulai Yanbaev	44.9303	34.9472	CC	TT	193	CC	AA	CC
QUPET_117_1	Quercus petraea	Ukraine	Crimea	FR	2014-10-01	2015-01-06	tissue	leaf	Yulai Yanbaev	44.4261	33.9173	CC	TT	193	CC
QUPET_120_1	Quercus petraea	Ukraine	Crimea	FR	2014-10-01	2015-01-06	tissue	leaf	Yulai Yanbaev	44.4261	33.9173			193
QUPET_121_1	Quercus petraea	Ukraine	Crimea	FR	2014-10-01	2015-01-06	tissue	leaf	Yulai Yanbaev	44.4261	33.9173	CC	TT	193	CC	AA	CC
QUPET_122_1	Quercus petraea	Ukraine	Crimea	FR	2014-10-01	2015-01-06	tissue	leaf	Yulai Yanbaev	44.4261	33.9173			193
QUPET_124_1	Quercus petraea	Ukraine	Crimea	FR	2014-10-01	2015-01-06	tissue	leaf	Yulai Yanbaev	44.4261	33.9173			193
QUPET_137_1	Quercus petraea	Ukraine	Crimea	FR	2014-10-01	2015-01-06	tissue	leaf	Yulai Yanbaev	44.4261	33.9173	CC	TT	193	CC	AA	CC
QUPET_146_1	Quercus petraea	Ukraine	Crimea	PRV	2014-10-01	2015-01-06	tissue	leaf	Yulai Yanbaev	44.829	34.3201	CC	TT	193	CC
QUPET_152_1	Quercus petraea	Ukraine	Crimea	PRV	2014-10-01	2015-01-06	tissue	leaf	Yulai Yanbaev	44.829	34.3201	CC	TT	193	CT	AA	CC
QUPET_161_1	Quercus petraea	Ukraine	Crimea	PRV	2014-10-01	2015-01-06	tissue	leaf	Yulai Yanbaev	44.829	34.3201			193
QUPET_162_1	Quercus petraea	Ukraine	Crimea	PRV	2014-10-01	2015-01-06	tissue	leaf	Yulai Yanbaev	44.829	34.3201			193
QUPET_163_1	Quercus petraea	Ukraine	Crimea	PRV	2014-10-01	2015-01-06	tissue	leaf	Yulai Yanbaev	44.829	34.3201			193
QUPET_165_1	Quercus petraea	Ukraine	Crimea	PRV	2014-10-01	2015-01-06	tissue	leaf	Yulai Yanbaev	44.829	34.3201			193
QUPET_166_1	Quercus petraea	Ukraine	Crimea	PRV	2014-10-01	2015-01-06	tissue	leaf	Yulai Yanbaev	44.829	34.3201			193
QUPET_167_1	Quercus petraea	Ukraine	Crimea	PRV	2014-10-01	2015-01-06	tissue	leaf	Yulai Yanbaev	44.829	34.3201			193
QUPET_171_1	Quercus petraea	Ukraine	Crimea	PRV	2014-10-01	2015-01-06	tissue	leaf	Yulai Yanbaev	44.829	34.3201	CC	TT	193	CT	AA	CC
QUPET_186_1	Quercus petraea	Ukraine	Crimea	GB	2014-10-01	2015-01-06	tissue	leaf	Yulai Yanbaev	44.593	33.9071	CC	TT	193	CC	AA	CC
QUPET_197_1	Quercus petraea	Ukraine	Crimea	GB	2014-10-01	2015-01-06	tissue	leaf	Yulai Yanbaev	44.593	33.9071	CC	TT	188/193	CC	AA	CC
QUPET_205_1	Quercus petraea	Ukraine	Crimea	GB	2014-10-01	2015-01-06	tissue	leaf	Yulai Yanbaev	44.593	33.9071	CC	TT	188/193	CC	AA	CC
QUPET_209_1	Quercus petraea	Ukraine	Crimea	AP	2014-10-01	2015-01-06	tissue	leaf	Yulai Yanbaev	44.5139	33.9997	CC	TT		CC	AA	CC
QUPET_211_1	Quercus petraea	Ukraine	Crimea	AP	2014-10-01	2015-01-06	tissue	leaf	Yulai Yanbaev	44.5139	33.9997			188/193
QUPET_212_1	Quercus petraea	Ukraine	Crimea	AP	2014-10-01	2015-01-06	tissue	leaf	Yulai Yanbaev	44.5139	33.9997			188
QUPET_220_1	Quercus petraea	Ukraine	Crimea	AP	2014-10-01	2015-01-06	tissue	leaf	Yulai Yanbaev	44.5139	33.9997	CC	TT	188/193	CC	AA	CC
QUPET_235_1	Quercus petraea	Ukraine	Crimea	AP	2014-10-01	2015-01-06	tissue	leaf	Yulai Yanbaev	44.5139	33.9997	CC	TT	188	CC	AA	CC
QUPET_247_1	Quercus petraea	Ukraine	Crimea	LAV5	2014-10-01	2015-01-06	tissue	leaf	Crimean Foresters	44.5825	34.30.58	CC	TT	193	CC	AA	CC
QUPET_250_1	Quercus petraea	Ukraine	Crimea	LAV5	2014-10-01	2015-01-06	tissue	leaf	Crimean Foresters	44.5825	34.30.58			193
QUPET_251_1	Quercus petraea	Ukraine	Crimea	LAV5	2014-10-01	2015-01-06	tissue	leaf	Crimean Foresters	44.5825	34.30.58	CC	TT	193	CC	AA	CC
QUPET_252_1	Quercus petraea	Ukraine	Crimea	LAV5	2014-10-01	2015-01-06	tissue	leaf	Crimean Foresters	44.5825	34.30.58			193
QUPET_253_1	Quercus petraea	Ukraine	Crimea	LAV5	2014-10-01	2015-01-06	tissue	leaf	Crimean Foresters	44.5825	34.30.58			193
QUPET_254_1	Quercus petraea	Ukraine	Crimea	LAV5	2014-10-01	2015-01-06	tissue	leaf	Crimean Foresters	44.5825	34.30.58			193
QUPET_258_1	Quercus petraea	Ukraine	Crimea	LAV5	2014-10-01	2015-01-06	tissue	leaf	Crimean Foresters	44.5825	34.30.58			193
QUPET_259_1	Quercus petraea	Ukraine	Crimea	LAV5	2014-10-01	2015-01-06	tissue	leaf	Crimean Foresters	44.5825	34.30.58			193
QUPET_260_1	Quercus petraea	Ukraine	Crimea	LAV5	2014-10-01	2015-01-06	tissue	leaf	Crimean Foresters	44.5825	34.30.58	CC	TT	193	CC	AA	CC
QUPET_263_1	Quercus petraea	Ukraine	Crimea	LAV5	2014-10-01	2015-01-06	tissue	leaf	Crimean Foresters	44.5825	34.30.58	CC	TT	193	CC	AA	CC
QUPET_281_1	Quercus petraea	Ukraine	Caucasus, Dagestan	CHR	2014-12-01	2015-01-06	tissue	buds	Yulai Yanbaev	42.9321	46.8537			188
QUPET_282_1	Quercus petraea	Ukraine	Caucasus, Dagestan	CHR	2014-12-01	2015-01-06	tissue	buds	Yulai Yanbaev	42.9321	46.8537			188/193
QUPET_283_1	Quercus petraea	Ukraine	Caucasus, Dagestan	CHR	2014-12-01	2015-01-06	tissue	buds	Yulai Yanbaev	42.9321	46.8537			188
QUPET_1177	Quercus petraea	Germany	Baden-Wuerttemberg	Enzkreis		2019-10-23	tissue	leaf	Isogen	49.019342	8.887133	CC	TT	193	TT	AA	CC
QUROB_195_1	Quercus robur	Ukraine	Rovno	RK	2014-12-01	2015-01-06	tissue	buds, cambium	Yulai Yanbaev	50.9271	26.4714			188/193
QUROB_196_1	Quercus robur	Ukraine	Rovno	RK	2014-12-01	2015-01-06	tissue	buds, cambium	Yulai Yanbaev	50.9271	26.4714			188
QUROB_220_1	Quercus robur	Belarus	Grodno	GR	2014-12-01	2015-01-06	tissue	buds	Yulai Yanbaev	53.1382	24.5166			188
QUROB_221_1	Quercus robur	Belarus	Grodno	GR	2014-12-01	2015-01-06	tissue	buds	Yulai Yanbaev	53.1382	24.5166			188
QUROB_222_1	Quercus robur	Belarus	Grodno	GR	2014-12-01	2015-01-06	tissue	buds	Yulai Yanbaev	53.1382	24.5166			188
QUROB_282_1	Quercus robur	Russian Federation		DMD	2014-12-01	2015-01-06	tissue	buds, cambium	Yulai Yanbaev	55.429	37.918	TT	CC	188	TT	GG	AA
QUROB_285_1	Quercus robur	Russian Federation		DMD	2014-12-01	2015-01-06	tissue	buds, cambium	Yulai Yanbaev	55.429	37.918			188
QUROB_286_1	Quercus robur	Russian Federation		DMD	2014-12-01	2015-01-06	tissue	buds, cambium	Yulai Yanbaev	55.429	37.918			188
QUROB_293_1	Quercus robur	Russian Federation		DMD	2014-12-01	2015-01-06	tissue	buds	Yulai Yanbaev	55.429	37.918	TT	CC	188	CT	GG	AA
QUROB_307_1	Quercus robur	Russian Federation		DMD	2014-12-01	2015-01-06	tissue	buds, cambium	Yulai Yanbaev	55.429	37.918	TT	CC	188	TT	GG	AA
QUROB_311_1	Quercus robur	Russian Federation		DMD	2014-12-01	2015-01-06	tissue	buds, cambium	Yulai Yanbaev	55.429	37.918	TT	CC	188	TT	GG	AA
QUROB_610_1	Quercus robur	Russian Federation		48D	2014-12-01	2015-01-06	tissue	buds, cambium	Yulai Yanbaev	54.2274	48.1209	TT	CC	188	TT	GG	AA
QUROB_615_1	Quercus robur	Russian Federation		48D	2014-12-01	2015-01-06	tissue	buds, cambium	Yulai Yanbaev	54.2274	48.1209	TT	CC	188	TT
QUROB_619_1	Quercus robur	Russian Federation		48D	2014-12-01	2015-01-06	tissue	buds, cambium	Yulai Yanbaev	54.2274	48.1209	TT	CC	188	TT	GG	AA
QUROB_627_1	Quercus robur	Russian Federation		48D	2014-12-01	2015-01-06	tissue	buds	Yulai Yanbaev	54.2274	48.1209	TT	CC	188	TT	GG	AA
QUROB_654_1	Quercus robur	Russian Federation	Voronezh	Borisoglebsk		2015-06-25	tissue	buds, cambium	Yulai Yanbaev	51.3287	42.08494			188
QUROB_655_1	Quercus robur	Russian Federation	Voronezh	Borisoglebsk		2015-06-25	tissue	buds, cambium	Yulai Yanbaev	51.3287	42.08494			188
QUROB_656_1	Quercus robur	Russian Federation	Voronezh	Borisoglebsk		2015-06-25	tissue	buds, cambium	Yulai Yanbaev	51.3287	42.08494			188
QUROB_757_1	Quercus robur	Ukraine	Chernigov	CHN	2015-08-01	2015-09-15	tissue	leaf	Yulai Yanbaev	51.4903	31.3258			188
QUROB_760_1	Quercus robur	Ukraine	Chernigov	CHN	2015-08-01	2015-09-15	tissue	leaf	Yulai Yanbaev	51.4903	31.3258			188
QUROB_795_1	Quercus robur	Russian Federation		T2	2015-06-01	2015-09-15	tissue	leaf	Yulai Yanbaev	53.9934	37.2373			188
QUROB_796_1	Quercus robur	Russian Federation		T2	2015-06-01	2015-09-15	tissue	leaf	Yulai Yanbaev	53.9934	37.2373			188
QUROB_798_1	Quercus robur	Russian Federation		T2	2015-06-01	2015-09-15	tissue	leaf	Yulai Yanbaev	53.9934	37.2373			188
QUROB_799_1	Quercus robur	Russian Federation		T2	2015-06-01	2015-09-15	tissue	leaf	Yulai Yanbaev	53.9934	37.2373			188
QUROB_815_1	Quercus robur	Russian Federation		T2	2015-06-01	2015-09-15	tissue	leaf	Yulai Yanbaev	53.9934	37.2373			188
QUROB_816_1	Quercus robur	Russian Federation		T2	2015-06-01	2015-09-15	tissue	leaf	Yulai Yanbaev	53.9934	37.2373			188
QUROB_817_1	Quercus robur	Latvia		LT	2015-06-01	2015-09-15	tissue	leaf	Yulai Yanbaev	56.9357	24.086			188
QUROB_821_1	Quercus robur	Latvia		LT	2015-06-01	2015-09-15	tissue	leaf	Yulai Yanbaev	56.9357	24.086			188
QUROB_871_1	Quercus robur	Russian Federation		NV	2015-06-01	2015-09-15	tissue	leaf	Yulai Yanbaev	58.5464	31.1642			188
QUROB_872_1	Quercus robur	Russian Federation		NV	2015-06-01	2015-09-15	tissue	leaf	Yulai Yanbaev	58.5464	31.1642			188
QUROB_873_1	Quercus robur	Russian Federation		NV	2015-06-01	2015-09-15	tissue	leaf	Yulai Yanbaev	58.5464	31.1642			188
QUROB_874_1	Quercus robur	Russian Federation		NV	2015-06-01	2015-09-15	tissue	leaf	Yulai Yanbaev	58.5464	31.1642			188
QUROB_878_1	Quercus robur	Russian Federation		BR	2015-06-01	2015-09-15	tissue	leaf	Yulai Yanbaev	53.187	34.3618			188
QUROB_879_1	Quercus robur	Russian Federation		BR	2015-06-01	2015-09-15	tissue	leaf	Yulai Yanbaev	53.187	34.3618			188
QUROB_880_1	Quercus robur	Russian Federation		BR	2015-06-01	2015-09-15	tissue	leaf	Yulai Yanbaev	53.187	34.3618			188
QUROB_912_1	Quercus robur	Russian Federation		YO	2015-06-01	2015-09-15	tissue	leaf	Yulai Yanbaev	56.6096	47.9447			188
QUROB_917_1	Quercus robur	Russian Federation		YO	2015-06-01	2015-09-15	tissue	leaf	Yulai Yanbaev	56.6096	47.9447			188
QUROB_918_1	Quercus robur	Russian Federation		YO	2015-06-01	2015-09-15	tissue	leaf	Yulai Yanbaev	56.6096	47.9447			188/193
QUROB_924_1	Quercus robur	Russian Federation		YO	2015-06-01	2015-09-15	tissue	leaf	Yulai Yanbaev	56.6096	47.9447			188
QUROB_963_1	Quercus robur	Russian Federation		DB	2015-06-01	2015-09-15	tissue	leaf	Yulai Yanbaev	50.5438	45.6769			188
QUROB_964_1	Quercus robur	Russian Federation		DB	2015-06-01	2015-09-15	tissue	leaf	Yulai Yanbaev	50.5438	45.6769			188
QUROB_965_1	Quercus robur	Russian Federation		DB	2015-06-01	2015-09-15	tissue	leaf	Yulai Yanbaev	50.5438	45.6769			188
QUROB_966_1	Quercus robur	Russian Federation		DB	2015-06-01	2015-09-15	tissue	leaf	Yulai Yanbaev	50.5438	45.6769			188
QUROB_1990_1	Quercus robur	Belarus	Gorodnenskii	WR4	2013-06-01	2013-10-01	tissue	leaf	Yulai Yanbaev	53.685833	23.792833	TT	CC	188	TT	GG	AA
QUROB_1994_1	Quercus robur	Belarus	Gorodnenskii	WR4	2013-06-01	2013-10-01	tissue	leaf	Yulai Yanbaev	53.685833	23.792833	TT	CC	188	TT	GG	AA
QUROB_2007_1	Quercus robur	Belarus	Gorodnenskii	WR4	2013-06-01	2013-10-01	tissue	leaf	Yulai Yanbaev	53.685833	23.792833	TT	CC	188	TT	GG	AA
QUROB_2012_1	Quercus robur	Belarus	Gorodnenskii	WR4	2013-06-01	2013-10-01	tissue	leaf	Yulai Yanbaev	53.685833	23.792833	TT	CC	188	TT	GG	AA
QUROB_1572_1	Quercus robur	Russian Federation	Sibai	B2	2007-09-01	2007-09-15	tissue	leaf	Yulai Yanbaev	52.671186	58.738844	TT	CC	188	TT	GG	AA
QUROB_1573_1	Quercus robur	Russian Federation	Sibai	B2	2007-09-01	2007-09-15	tissue	leaf	Yulai Yanbaev	52.671186	58.738844	TT	CC	188		GG	AA
QUROB_1575_1	Quercus robur	Russian Federation	Sibai	B2	2007-09-01	2007-09-15	tissue	leaf	Yulai Yanbaev	52.671186	58.738844	TT	CC	188	TT	GG	AA
QUROB_1576_1	Quercus robur	Russian Federation	Sibai	B2	2007-09-01	2007-09-15	tissue	leaf	Yulai Yanbaev	52.671186	58.738844	TT	CC	188	TT	GG	AA
QUROB_1926_1	Quercus robur	Ukraine	Donetzk	Svyatogorye	2013-06-01	2013-10-01	tissue	leaf	Yulai Yanbaev	49.052833	37.9295	TT	CC	188	CT	GG	AA
QUROB_1932_1	Quercus robur	Ukraine	Donetzk	Svyatogorye	2013-06-01	2013-10-01	tissue	leaf	Yulai Yanbaev	49.052833	37.9295	TT	CC	188	CC	GG	AA
QUROB_1938_1	Quercus robur	Ukraine	Donetzk	Svyatogorye	2013-06-01	2013-10-01	tissue	leaf	Yulai Yanbaev	49.052833	37.9295	TT	CC	188	CT
QUROB_1943_1	Quercus robur	Ukraine	Donetzk	Svyatogorye	2013-06-01	2013-10-01	tissue	leaf	Yulai Yanbaev	49.052833	37.9295	TT	CC	188	CT	GG	AA
QUROB_1865_1	Quercus robur	Russian Federation	Cis-Ural	Neftekamsk	2013-06-01	2013-10-01	tissue	leaf	Yulai Yanbaev	56.083333	54.25	TT	CC	188	TT	GG	AA
QUROB_1876_1	Quercus robur	Russian Federation	Cis-Ural	Neftekamsk	2013-06-01	2013-10-01	tissue	leaf	Yulai Yanbaev	56.083333	54.25	TT	CC		TT	GG	AA
QUROB_1886_1	Quercus robur	Russian Federation	Cis-Ural	Neftekamsk	2013-06-01	2013-10-01	tissue	leaf	Yulai Yanbaev	56.083333	54.25	TT	CC	188	TT	GG	AA
QUROB_1891_1	Quercus robur	Russian Federation	Cis-Ural	Neftekamsk	2013-06-01	2013-10-01	tissue	leaf	Yulai Yanbaev	56.083333	54.25	TT	CC	188	TT	GG	AA
QUROB_1725_1	Quercus robur	Hungary	Kisgyör	KIS	2010-07-01	2010-08-01	tissue	leaf	Ferenc Lakatos	48.084753	20.688128	TT	CC	188	TT	GG	AA
QUROB_1734_1	Quercus robur	Hungary	Kisgyör	KIS	2010-07-01	2010-08-01	tissue	leaf	Ferenc Lakatos	48.084753	20.688128	TT	CC	188	TT	GG	AA
QUROB_1717_1	Quercus robur	Hungary	Teresznyei Fennik	TER	2010-07-01	2010-08-01	tissue	leaf	Ferenc Lakatos	48.456783	20.617781	TT	CC	188	TT	GG	AA
QUROB_1719_1	Quercus robur	Hungary	Teresznyei Fennik	TER	2010-07-01	2010-08-01	tissue	leaf	Ferenc Lakatos	48.456783	20.617781	TT	CC	188	TT	GG	AA
QUROB_1722_1	Quercus robur	Hungary	Teresznyei Fennik	TER	2010-07-01	2010-08-01	tissue	leaf	Ferenc Lakatos	48.456783	20.617781			188
QUROB_1592_1	Quercus robur	Finland	Tammisaari	TAS	2008-06-03	2008-06-09	tissue	leaf	Hilke Schroeder	59.985622	23.464711	TT	CC	188	TT	GG	AA
QUROB_1596_1	Quercus robur	Finland	Tammisaari	TAS	2008-06-03	2008-06-09	tissue	leaf	Hilke Schroeder	59.985622	23.464711	TT	CC	188	TT	GG	AA
QUROB_1603_1	Quercus robur	Finland	Tammisaari	TAS	2009-07-10	2009-07-15	tissue	leaf	Kaija Puputti	59.985622	23.464711	TT	CC	188	TT	GG	AA
QUROB_1604_1	Quercus robur	Finland	Tammisaari	TAS	2009-07-10	2009-07-15	tissue	leaf	Kaija Puputti	59.985622	23.464711			188
QUROB_1606_1	Quercus robur	Finland	Tammisaari	TAS	2009-07-10	2009-07-15	tissue	leaf	Kaija Puputti	59.985622	23.464711	TT	CC	188	CT	GG	AA
QUROB_1769_1	Quercus robur	Germany	North Rhine-Westphalia	Freckenhorst	2006-05-15	2006-05-19	tissue	leaf	Hilke Schroeder	51.930378	7.987972			188	TT	GG	AA
QUROB_1774_1	Quercus robur	Germany	North Rhine-Westphalia	Hamm-Heesen	2006-05-16	2006-05-19	tissue	leaf	Hilke Schroeder	51.707439	7.856589	TT	CC	188	TT	GG	AA
QUROB_1796_1	Quercus robur	Germany	North Rhine-Westphalia	Geisterholz	2006-05-23	2006-05-25	tissue	leaf	Hilke Schroeder	51.843225	8.113831	TT	CC	188	TT	GG	AA
QUROB_1763_1	Quercus robur	Germany	North Rhine-Westphalia	Hohes Kreuz	2006-05-18	2006-05-19	tissue	leaf	Hilke Schroeder	51.888533	8.083075	TT	CC	188	TT	GA	AC
QUROB_1658_1	Quercus robur	France	Pierroton	PIE	2009-07-01	2009-07-24	tissue	leaf	Inge van Halder	44.738167	-0.751333	TT	CC	188/193	TT	AA	CC
QUROB_1659_1	Quercus robur	France	Pierroton	PIE	2009-07-01	2009-07-24	tissue	leaf	Inge van Halder	44.738167	-0.751333	TT	CC	188/193	TT
QUROB_1663_1	Quercus robur	France	Pierroton	PIE	2009-07-01	2009-07-24	tissue	leaf	Inge van Halder	44.738167	-0.751333	TT	CC	188	TT	GA	AC
QUROB_1664_1	Quercus robur	France	Pierroton	PIE	2009-07-01	2009-07-24	tissue	leaf	Inge van Halder	44.738167	-0.751333	TT	CC	188	TT	GA	AC
QUROB_1665_1	Quercus robur	France	Pierroton	PIE	2009-07-01	2009-07-24	tissue	leaf	Inge van Halder	44.738167	-0.751333	TT	CC	188	TT	GG	AA
QUROB_1894_1	Quercus robur	Russian Federation	Archangelsk	ARK	2013-06-01	2013-10-01	tissue	leaf	Yulai Yanbaev	54.45	57.1			188

## Sheet: Table_S3
Quercus robur x Q. petraea hybrids used as reference
													QP_miSeq14a	QP_miSeq14a	QP_miSeq32	QP_miSeq36	QP_miSeq38	QP_miSeq38		Genepool QR	Genepool QP
thuenen_ID	species	country	region	population	sampling_date	arrival_date	sample_type	tissue_types	collector	latitude	longitude	altitude [m]	SNP1	SNP2	InDel	SNP	SNP1	SNP2		STRUCTURE call	STRUCTURE call
QUPET_697	Q. robur x Q. petraea	Germany	North Rhine-Westphalia	Hochstift		2019-05-28	tissue	leaf	Isogen	51.483032	8.69226	416	CT	TC	188/193	TT	GG	AC		0.431	0.569
QUPET_741	Q. robur x Q. petraea	Germany	North Rhine-Westphalia	Soest-Sauerland		2019-05-28	tissue	leaf	Isogen	51.479348	8.32099	314	CT	TC	188/193	CT	AG	AC		0.469	0.531
QUPET_834	Q. robur x Q. petraea	Germany	North Rhine-Westphalia	Rureifel		2019-06-12	tissue	leaf	Isogen	50.679257	6.235236	405	CT	TC	188/193	CT	AG	AC		0.271	0.729
QUPET_1189	Q. robur x Q. petraea	Germany	Baden-Wuerttemberg	Main-Tauber Kreis		2019-10-23	tissue	leaf	Isogen	49.48582	10.086806		CC	TT	188/193	CT	AG	AC		0.224	0.776
QUPET_1197	Q. robur x Q. petraea	Germany	Baden-Wuerttemberg	Main-Tauber Kreis		2019-10-23	tissue	leaf	Isogen	49.48582	10.086806		CT	TC	188/193	CT	AG	AC		0.266	0.734
QUPET_1291	Q. robur x Q. petraea	Germany	Bavaria	Kelheim		2019-10-04	tissue	leaf	Markus Koch	48.916667	11.755		CT	TC	188/193	CT	AG	AC		0.253	0.747
QUPET_1348	Q. robur x Q. petraea	Germany	Bavaria	Kipfenberg		2019-10-04	tissue	leaf	Markus Koch	48.963611	11.362778		CC	TT	188/193	TT	AG	AC		0.199	0.801
QUPET_1527	Q. robur x Q. petraea	Germany	Bavaria	Arnstein		2019-10-04	tissue	leaf	Markus Koch	50.038333	9.933333		CT	TC	188/193	TT	AG	AC		0.509	0.491
QUROB_2415	Q. robur x Q. petraea	Germany	North Rhine-Westphalia	Soest-Sauerland		2019-05-28	tissue	leaf	Isogen	51.443773	8.244147	336	CT	TC	188	TT	GG	AA		0.774	0.226
QUROB_2615	Q. robur x Q. petraea	Germany	Thuringia	Weida		2019-06-28	tissue	leaf	Isogen	50.98889	12.53764		CT	TC	188/193	CT	AG	AC		0.592	0.408
QUROB_3540	Q. robur x Q. petraea	Germany	Mecklenburg-Western Pomerania	Bad Doberan	2019-09-11	2019-09-11	tissue	leaf	Stefan Jencsik	54.072056	11.956502	50	CT	TC	188	TT	GG	AA		0.65	0.35
QUROB_3542	Q. robur x Q. petraea	Germany	Mecklenburg-Western Pomerania	Bad Doberan	2019-09-11	2019-09-11	tissue	leaf	Stefan Jencsik	54.072056	11.956502	50	TT	CC	188	TT	GG	AA		0.737	0.263
QUROB_3810	Q. robur x Q. petraea	Germany	Baden-Wuerttemberg	Ludwigsburg		2019-10-23	tissue	leaf	Isogen	48.977946	9.04123		TT	CC	188/193	CT		AC		0.719	0.281
QUROB_3816	Q. robur x Q. petraea	Germany	Baden-Wuerttemberg	Ludwigsburg		2019-10-23	tissue	leaf	Isogen	48.977946	9.04123		TT	CC	188/193	CT		AC		0.515	0.485
QUROB_3965	Q. robur x Q. petraea	Germany	Baden-Wuerttemberg	Hohenlohekreis		2019-10-23	tissue	leaf	Isogen	49.394754	9.737944		CT	TC	188/193	CT		AC		0.562	0.438
QUROB_3967	Q. robur x Q. petraea	Germany	Baden-Wuerttemberg	Hohenlohekreis		2019-10-23	tissue	leaf	Isogen	49.394754	9.737944		CT	TC	188/193	CT	AG			0.148	0.852
QUROB_3976	Q. robur x Q. petraea	Germany	Bavaria	Neureichenau		2019-10-04	tissue	leaf	Markus Koch	48.593611	13.418611		TT	CC	188	CT	GG	AA		0.784	0.216
QUROB_4101	Q. robur x Q. petraea	Germany	Bavaria	Arnstein		2019-10-04	tissue	leaf	Markus Koch	49.503889	10.130556		TT	CC	193	CC	AG	AC		0.26	0.74
QUROB_4104	Q. robur x Q. petraea	Germany	Bavaria	Arnstein		2019-10-04	tissue	leaf	Markus Koch	49.503889	10.130556		CT	TC	188	TT	GG	AA		0.675	0.325
QUPET_25_1	Quercus petraea	Russian Federation	Caucasus, North Ossetiya	BLT	2014-10-01	2015-01-06	tissue	leaf	Yulai Yanbaev	42.9015	44.6179		TT	CC	188	CC	AG	AC		0.252	0.748
																				admixture values from a STRUCTURE analysis
																				leading to classification as "hybrids"
																				when admixture value was between 0.2 (0.15) and 0.8 (0.85)
																				QR = Q. robur, QP = Q. petraea
																				(Degen et al. 2021a)

## Sheet: Table_S4
Test population for assignment test with unknown identity
													QP_miSeq14a	QP_miSeq14a	QP_miSeq32	QP_miSeq36	QP_miSeq38	QP_miSeq38
Thuenen_ID	species	country	region	population	sampling_date	arrival_date	sample_type	tissue_types	collector	latitude	longitude	altitude [m]	SNP1	SNP2	InDel	SNP	SNP1	SNP2
FG_259_1	Quercus robur, Q. petraea, Q. robur x petraea	Germany				2020-08-03	tissue	cambium, wood	Michael Koehl				TT	CC	188	TT	GG	AA
FG_259_2	Quercus robur, Q. petraea, Q. robur x petraea	Germany				2020-08-03	tissue	cambium, wood	Michael Koehl				CC	TT	193	CT	AA	CC
FG_259_3	Quercus robur, Q. petraea, Q. robur x petraea	Germany				2020-08-03	tissue	cambium, wood	Michael Koehl				CC	TT	193	CC	AA	CC
FG_259_4	Quercus robur, Q. petraea, Q. robur x petraea	Germany				2020-08-03	tissue	cambium, wood	Michael Koehl				TT	CC	188	CT	GG	AA
FG_259_6	Quercus robur, Q. petraea, Q. robur x petraea	Germany				2020-08-03	tissue	cambium, wood	Michael Koehl				TT	CC	188	TT	AG	CA
FG_259_7	Quercus robur, Q. petraea, Q. robur x petraea	Germany				2020-08-03	tissue	cambium, wood	Michael Koehl				TT	CC	188	CT	GG	AA
FG_259_8	Quercus robur, Q. petraea, Q. robur x petraea	Germany				2020-08-03	tissue	cambium, wood	Michael Koehl				TT	CC	188	TT	GG	AA
FG_259_9	Quercus robur, Q. petraea, Q. robur x petraea	Germany				2020-08-03	tissue	cambium, wood	Michael Koehl				TT	CC	188	TT	AG	CA
FG_259_10	Quercus robur, Q. petraea, Q. robur x petraea	Germany				2020-08-03	tissue	cambium, wood	Michael Koehl				CC	TT	193	CC	AA	CC
FG_259_11	Quercus robur, Q. petraea, Q. robur x petraea	Germany				2020-08-03	tissue	cambium, wood	Michael Koehl				CT	TC	188/193	CC	AG	CA
FG_259_12	Quercus robur, Q. petraea, Q. robur x petraea	Germany				2020-08-03	tissue	cambium, wood	Michael Koehl				TT	CC	188/193	TT	GG	AA
FG_259_13	Quercus robur, Q. petraea, Q. robur x petraea	Germany				2020-08-03	tissue	cambium, wood	Michael Koehl				TT	CC	188	TT	GG	AA
FG_259_14	Quercus robur, Q. petraea, Q. robur x petraea	Germany				2020-08-03	tissue	cambium, wood	Michael Koehl				TT	CC	188	TT	GG	AA
FG_259_15	Quercus robur, Q. petraea, Q. robur x petraea	Germany				2020-08-03	tissue	cambium, wood	Michael Koehl				TT	CC	188	CT	GG	AA
FG_259_16	Quercus robur, Q. petraea, Q. robur x petraea	Germany				2020-08-03	tissue	cambium, wood	Michael Koehl				CC	TT	193	CT	AA	CC
FG_259_18	Quercus robur, Q. petraea, Q. robur x petraea	Germany				2020-08-03	tissue	cambium, wood	Michael Koehl				TT	CC	188	TT	GG	AA
FG_259_19	Quercus robur, Q. petraea, Q. robur x petraea	Germany				2020-08-03	tissue	cambium, wood	Michael Koehl				TT	CC	188	TT	GG	AA
FG_259_20	Quercus robur, Q. petraea, Q. robur x petraea	Germany				2020-08-03	tissue	cambium, wood	Michael Koehl				CT	TC	188/193	CT	AG	CA
FG_259_21	Quercus robur, Q. petraea, Q. robur x petraea	Germany				2020-08-03	tissue	cambium, wood	Michael Koehl						188	TT	GG	AA
FG_259_22	Quercus robur, Q. petraea, Q. robur x petraea	Germany				2020-08-03	tissue	cambium, wood	Michael Koehl						193	CC	AA	CC
FG_259_23	Quercus robur, Q. petraea, Q. robur x petraea	Germany				2020-08-03	tissue	cambium, wood	Michael Koehl						193	CC	AA	CC
FG_259_24	Quercus robur, Q. petraea, Q. robur x petraea	Germany				2020-08-03	tissue	cambium, wood	Michael Koehl						193	CT	AA	CC
FG_259_25	Quercus robur, Q. petraea, Q. robur x petraea	Germany				2020-08-03	tissue	cambium, wood	Michael Koehl				CC	TT	193	CT	AA	CC
FG_259_26	Quercus robur, Q. petraea, Q. robur x petraea	Germany				2020-08-03	tissue	cambium, wood	Michael Koehl				TT	CC	188	TT	GG	AA
FG_259_27	Quercus robur, Q. petraea, Q. robur x petraea	Germany				2020-08-03	tissue	cambium, wood	Michael Koehl				TT	CC	188	TT	GG	AA
FG_259_28	Quercus robur, Q. petraea, Q. robur x petraea	Germany				2020-08-03	tissue	cambium, wood	Michael Koehl				TT	CC	188	TT	AG	CA
FG_259_29	Quercus robur, Q. petraea, Q. robur x petraea	Germany				2020-08-03	tissue	cambium, wood	Michael Koehl				TT	CC	188	TT	AG	CA
FG_259_30	Quercus robur, Q. petraea, Q. robur x petraea	Germany				2020-08-03	tissue	cambium, wood	Michael Koehl				CT	TC	193	CC	AA	CC
